# Supplementary material for: First Report of Acanthocheilonema reconditum Outbreak in Canines with Clinical Signs of Anemia from Southwestern Colombia
Source: Pathogens. 2022 Nov 28;11(12):1434. doi: 10.3390/pathogens11121434 (PMC9788614; doi:10.3390/pathogens11121434)
Supplement: Supplementary file 1 [file pathogens-11-01434-s001.zip › Table S1.xlsx]

## Sheet: Data
Code	Age(years)	Antigen_Dimmitis	Dog's breed	Sex	Diagnosis_Year	Diagnosis_month	Microscopy	PCR	AreconditumRFLP	Hematocrit	Hemoglobin (g/dL)	Total_Proteins (g/L)	Leucocytes (x103 cells /mm3)	Neutrophils (x103 cells /mm3)	Lymphocytes (x103 cells /mm3)	Eosinophils (x103 cells /mm3)	Presence of Ectoparasites
1	5	0	4	1	2018	8	1	1	1	33.93	10.6	96	7.2	5.69	1.3	0.14	0
2	2	0	2	1	2018	8	1	1	1	34.83	11	102	20	12.8	2.4	4.6	0
3	3	0	2	1	2018	9	1	1	1	37	13	80	19.54	8.99	4.69	5.67	1
4	3	0	1	1	2018	9	1	0	0	47.22	16.6	70	15.1	7.7	4.98	2.42	0
5	6	0	1	0	2018	9	1	1	1	47.83	16.6	100	3.46	2.15	1.04	0.28	0
6	2	0	1	0	2018	9	1	1	1	19.74	6	ND	5.6	3.53	1.34	0.73	1
7	8	0	6	0	2018	10	1	1	1	57.61	20.2	66	12.44	9.83	2.36	0.25	0
8	8	0	1	1	2018	10	1	0	0	28.22	8	120	11.2	4.82	6.05	0.11	0
9	5	0	3	1	2018	10	1	1	1	28.79	9	ND	1.1	0.55	0.55	0	0
10	11	0	5	0	2018	10	1	1	1	57.56	20	68	6.5	4.1	1.3	1.04	0
11	10	0	1	1	2018	10	1	1	1	34.95	9.9	112	13.34	7.74	4.8	0.8	0
12	8	0	1	1	2018	10	1	1	1	26.71	8	ND	27.2	25.84	0.54	0	1
13	2	0	4	1	2018	10	1	1	0	34.24	10.6	ND	13.24	10.99	1.06	1.06	0
14	3	0	1	1	2018	10	1	1	0	33.07	9.7	ND	16.87	10.29	5.06	1.52	0
15	12	0	6	1	2018	10	1	1	0	27.48	8.6	78	14.52	12.2	2.18	0.15	0
16	14	0	2	1	2018	11	1	1	1	41.69	14.6	100	10.49	6.5	3.25	0.21	0
17	5	0	1	1	2018	11	1	1	1	32.62	10	90	18.77	12.95	3.94	0.75	1
18	5	0	1	1	2018	11	1	0	0	45.72	15.6	ND	5.6	4.42	1.06	0.11	0
19	0.8	0	1	1	2018	11	1	1	0	41.33	14.1	80	9.91	4.56	4.96	0.4	0
20	7	0	2	0	2018	11	1	1	1	28.83	9	ND	5.33	5.06	0.11	0.05	1
21	12	0	6	1	2018	11	1	1	1	54.43	18.9	ND	11.47	8.03	2.75	0.69	1
22	7	0	6	1	2018	11	1	1	1	32.56	10	94	6.23	5.86	0.06	0.25	0
23	3	0	1	1	2018	12	1	0	0	38	12.9	68	14.43	10.39	3.9	0.14	1
24	13	0	1	1	2018	12	1	0	0	37.01	13.3	108	14.13	8.76	4.8	0.42	1
25	2	0	1	1	2018	12	1	0	0	47.38	16.6	80	18.71	9.36	5.8	3.55	1
26	4	0	1	1	2018	12	1	1	1	47.76	16	98	10	4.9	4.4	0.7	1
27	5	0	6	1	2018	12	1	1	1	14.76	4	68	2.9	1.16	1.68	0	0
28	10	0	2	1	2018	12	1	1	1	48.53	17.1	92	8	6.48	0.8	0.72	1
29	0.5	0	1	1	2018	12	1	0	0	31.2	9.6	90	13	11.18	1.56	0.26	0
30	6	1	1	1	2019	1	1	1	1	13.19	3.7	ND	8	2.64	5.2	0.16	1
31	13	0	3	1	2019	1	1	1	1	45	16	ND	18.99	15.95	1.9	0.76	1
32	6	0	6	1	2019	1	1	1	1	54.69	19.1	ND	11.8	9.09	2.12	0.35	0
33	4	0	1	1	2019	1	1	1	1	23.95	7.2	104	6.77	5.55	1.15	0	1
34	11	0	2	1	2019	2	1	0	0	52.17	18.4	78	8.52	5.11	2.47	0.94	1
35	5	0	1	1	2019	2	1	1	1	29.27	9	ND	17.15	13.72	2.92	0	1
36	0.8	0	1	0	2019	2	1	0	0	31.93	10	82	6	3.12	1.86	0.66	1
37	2	0	6	1	2019	2	1	0	0	53.75	18.9	68	14	9.24	4.34	0.42	0
38	2	0	1	1	2019	3	1	1	1	55.7	18.9	82	7.3	5.04	1.46	0.73	1
39	1	0	1	1	2019	3	1	1	1	55.17	19.9	ND	11.8	6.25	4.48	1.06	1
40	1	0	1	1	2019	4	1	1	0	40.57	14.1	68	6.41	2.82	3.46	0.13	0
41	9	0	3	0	2019	4	1	1	1	50.13	17.4	108	12.6	8.32	3.53	0.5	1
42	2	0	1	0	2019	3	1	0	0	27.3	8.4	ND	7.58	6.44	0.45	0	1
43	3	0	1	1	2019	3	1	1	1	30.1	9.4	ND	12.96	11.92	0.91	0.13	1
44	8	0	3	1	2019	3	1	1	1	41.54	14.5	98	6.13	4.97	0.8	0.25	1
46	10	1	3	0	2019	3	1	1	1	19.12	5.8	ND	12.4	10.91	0.25	0	1
47	1	0	1	0	2019	3	1	1	0	43.23	14.4	64	10.7	6.21	2.57	1.71	1
48	5	0	1	1	2019	4	1	1	1	23.48	7	62	11.93	9.42	1.79	0.24	0
49	11	0	4	1	2019	4	1	1	1	24.37	7.4	82	7.79	2.41	5.22	0.16	0
50	7	0	1	1	2019	4	1	1	1	17.08	5.3	82	10.03	4.01	5.22	0.8	0
51	2	0	1	1	2019	4	1	1	1	14.05	4.3	70	5.5	3.19	2.31	0	1
52	10	0	3	0	2019	5	1	0	0	43.46	14.4	74	11.45	8.59	2.63	0.23	0
55	0.6	0	6	1	2019	4	1	1	1	48.53	16.7	ND	16.31	13.05	1.96	0.65	0
56	4	0	6	0	2019	4	1	0	0	49.2	16.3	74	7.62	4.72	1.22	1.52	0
58	8	0	1	1	2019	5	1	1	1	29.64	9	84	7.8	5.77	1.95	0	1
60	9	0	4	1	2019	5	1	0	0	44.34	15.1	80	9.85	6.3	2.66	0.89	1
61	3	0	1	0	2019	5	1	0	0	39.89	13.4	68	6.4	5.18	0.83	0.32	0
63	1	0	1	1	2019	5	1	0	0	55.78	18.2	72	10	5.4	3.5	0.7	1
66	1.5	0	5	0	2019	5	1	1	1	14.37	4	ND	12.23	11.62	0.37	0	0
67	12	1	1	1	2019	5	1	1	1	47.8	15.4	90	6.39	3	2.94	0.38	0
69	8	0	1	1	2019	5	1	0	0	50.73	16.7	70	6.4	4.54	1.28	0.38	1
70	8	0	2	1	2019	5	1	1	0	39.71	13	92	10.9	8.83	1.42	0.55	0
72	2	0	5	1	2019	5	1	0	0	40.94	14	ND	13	12.35	0.65	0	0
73	3	0	1	1	2019	6	1	1	1	25.11	7.7	70	6.8	6.32	0.41	0	0
74	6	0	1	1	2019	5	1	0	0	39.28	13.1	102	3.93	2.79	0.86	0.2	0
76	12	0	1	0	2019	6	1	0	0	40.89	13.6	74	31.08	21.76	8.39	0.62	1
78	1	0	1	1	2019	6	1	0	0	43.43	14.2	90	2.36	1.82	0.52	0	0
79	9	0	1	1	2019	6	1	0	0	19.19	5.8	ND	7.1	4.9	1.85	0.36	0
80	3	0	6	1	2019	6	1	1	1	42.36	13.8	ND	6.69	4.35	1.87	0.4	0
81	2	0	1	1	2019	6	1	0	0	31	8.9	106	10.9	6.32	3.82	0.11	0
82	2	0	1	1	2019	6	1	1	1	31.01	9.4	ND	12.69	7.87	3.93	0.76	0
85	12	0	4	1	2019	6	1	1	0	40.39	14	78	7.7	5.54	1.62	0.39	0
87	3	0	6	0	2019	6	1	1	1	17.23	5.4	78	9.65	6.85	2.7	0	0
88	0.3	0	1	1	2019	6	1	1	1	32	10.1	62	15.78	9.47	5.21	1.1	0
89	2	0	1	0	2019	6	1	1	1	28.51	8.5	74	13.32	7.9	5.46	0	1
90	12	0	1	1	2019	6	1	1	1	40.57	14	96	11.3	8.25	2.15	0	1
91	3	0	1	1	2019	7	1	0	0	26.29	8	64	12.79	6.91	4.35	0	0
92	1	0	1	1	2019	7	1	1	1	34.86	11	78	22.7	17.93	4.31	0.45	0
96	8	0	1	1	2019	7	1	1	1	14	4.1	60	7	5.81	0.49	0	0
98	1	0	1	1	2019	7	1	0	0	42.31	14.4	64	12.58	7.93	3.65	0.38	0
99	8	0	3	1	2019	7	1	1	1	26.4	8	78	7.21	6.34	0.58	0.29	1
100	10	0	1	0	2019	7	1	1	1	34.91	11	78	27.2	24.48	1.63	0	0
101	7	0	2	1	2019	8	1	1	1	48.96	16.1	66	11.48	7.35	3.1	0	0
CTR001	5	0	6	0	2018	8	0	0	0	44.9	15.4	66	9	0	0	0	ND
CTR002	1	0	1	1	2018	8	0	0	0	55.83	19.4	70	7.1	4.12	2.56	0.43	ND
CTR003	6	0	3	0	2018	9	0	0	0	52.86	18.1	68	4	2.4	1.56	0.04	ND
CTR004	8	0	3	0	2018	9	0	0	0	47.49	16.3	72	4.3	3.14	0.9	0.22	ND
CTR005	8	0	1	0	2018	9	0	0	0	36.02	11	80	11	10.45	0.11	0.44	ND
CTR006	7	0	3	1	2018	9	0	0	0	47.83	16.4	82	5.5	5.6	0.39	0.06	ND
CTR007	1	0	5	0	2018	9	0	0	0	53.8	18.7	60	5.4	3.78	1.51	0.11	ND
CTR008	3	0	1	0	2018	9	0	0	0	48.11	16.6	66	6.1	4.33	1.65	0.12	ND
CTR009	1	0	5	0	2018	10	0	0	0	32.98	10	58	12.2	10.98	0.73	0.12	ND
CTR010	4	0	1	0	2018	10	0	0	0	49.64	17.1	68	11.38	7.28	2.85	1.02	1
CTR011	5	0	1	1	2018	10	0	0	0	51.99	17.3	88	7.14	3.14	2.93	0.93	ND
CTR012	5	0	1	0	2018	10	0	0	0	28.59	9	100	21.56	18.11	1.94	0.22	ND
CTR013	6	0	6	1	2018	11	0	0	0	49.39	17.5	70	10.29	5.87	3.6	0.72	1
CTR014	7	0	4	0	2018	11	0	0	0	42.76	15.1	72	6.46	4.07	2.13	0.19	ND
CTR015	0.9	0	1	0	2018	11	0	0	0	51.58	17.6	64	11.93	7.04	4.41	0.48	1
CTR016	7	0	3	0	2019	4	0	0	0	40.04	13.4	92	6.2	5.08	0.56	0.5	ND
CTR017	12	0	1	0	2019	5	0	0	0	38.89	12.7	70	7.64	6.26	1.3	0.08	ND
CTR018	3	0	3	0	2019	5	0	0	0	43.82	14.4	78	6	5.1	0.72	0.12	ND
CTR019	0.9	0	1	0	2019	5	0	0	0	59.28	19.7	72	11.27	6.54	3.49	1.13	ND
CTR020	0.9	0	1	1	2019	5	0	0	0	47.33	15.1	72	13.97	12.85	0.84	0.14	ND
CTR021	3	0	6	0	2019	5	0	0	0	50.04	16.9	76	16.5	10.23	3.96	2.15	ND
CTR022	5	0	6	1	2019	5	0	0	0	55.51	18.3	76	10.21	6.13	2.04	2.04	ND
CTR023	7	0	1	0	2019	5	0	0	0	53.47	18.2	60	10.84	5.42	2.28	3.14	ND
CTR024	7	0	6	1	2019	5	0	0	0	52	17.3	70	11.04	8.39	1.77	0.88	ND
CTR025	0.9	0	1	1	2019	5	0	0	0	43.99	14.6	66	14.59	10.21	3.94	0.44	ND
CTR026	9	0	1	1	2019	5	0	0	0	51.9	17	70	13.53	7.98	3.52	2.03	ND
CTR027	10	0	3	0	2019	5	0	0	0	55.69	18.2	76	8.19	6.8	0.9	0.49	ND
CTR028	8	0	1	0	2019	5	0	0	0	43.89	14.9	74	13	6.63	3.12	3.25	ND
CTR029	2	0	1	0	2019	5	0	0	0	49.9	16.5	72	8.65	6.31	1.9	0.43	ND
CTR030	2	0	1	0	2019	5	0	0	0	51.64	17.3	72	10.55	5.59	2.64	2.22	ND
CTR031	5	0	1	0	2019	5	0	0	0	57.02	18.8	60	14.42	8.36	3.89	2.16	ND
CTR033	10	0	6	0	2019	5	0	0	0	45.03	14.8	62	14	11.34	2.52	0.14	ND
CTR034	5	0	6	1	2019	5	0	0	0	55.47	18.7	66	8.06	5.16	2.1	0.81	ND
CTR035	1	0	1	0	2019	6	0	0	0	61.65	19.7	70	15.5	8.22	5.89	1.4	ND
CTR036	6	0	1	0	2019	6	0	0	0	55.26	17.6	90	12.1	7.26	4.84	0	ND
CTR037	5	0	4	0	2019	6	0	0	0	47.99	15.7	68	8.63	4.06	4.49	0.09	ND
CTR038	4	0	1	0	2019	6	0	0	0	56.93	19.2	70	10.56	6.34	4.01	0.11	ND
CTR039	9	0	1	0	2019	6	0	0	0	51.72	17.8	70	12.2	8.17	4.03	0	ND
CTR040	13	0	1	1	2019	6	0	0	0	43.46	14.4	78	12.6	7.56	4.66	0.38	ND
CTR042	5	0	6	0	2019	6	0	0	0	59.35	20.5	70	8.16	5.06	2.45	0.24	ND
CTR043	10	0	6	0	2019	6	0	0	0	62.04	20.3	110	6.49	3.49	2.4	0.39	ND
CTR044	3	0	6	1	2018	10	0	0	0	39.72	13.8	66	17.94	11.84	3.11	2.33	ND
CTR045	3	0	1	0	2018	10	0	0	0	35.27	11	96	13.86	3.6	10.12	0.14	ND

## Sheet: Decod_variables
Code	AntigenDimmitis	Breed	Sex	Microscopic evaluation	Total_Proteins	PCR	AreconditumRFLP	Presence of Ectoparasites
Cases 1-101	1= positive	mestizo 1	1=Male	1= positive	ND=Not determined	1= positive	1= positive	1= positive
Controls: CTR001-CTR045	0=negatve	pooddle 2	2=Female	0=negatve		0=negatve	0=negatve	0=negatve
		schauzer 3						ND= Not determined
		labrador 4
		pinscher 5
		otroas 6
